# Supplementary material for: Differential Antioxidant Capacities of Human Endometriotic and Endometrial Cell Models Under H2O2 Exposure
Source: Int J Mol Sci. 2026 May 5;27(9):4131. doi: 10.3390/ijms27094131 (PMC13164405; doi:10.3390/ijms27094131)
Supplement: Supplementary file 1 [file ijms-27-04131-s001.zip]

Archive with 1 entries (1 files):
- ijms-4196167-supplementary.pdf
